# Supplementary material for: Is Alexithymia a Trait or a State? Temporal Stability in a Three-Wave Longitudinal Study
Source: J Clin Med. 2025 Apr 11;14(8):2628. doi: 10.3390/jcm14082628 (PMC12027918; doi:10.3390/jcm14082628)
Supplement: Supplementary file 1 [file jcm-14-02628-s001.zip]

Archive with 1 entries (1 files):
- jcm-3573341-supplementary.pdf
